# Supplementary material for: Digital Microfluidics-Driven Cell-Free Protein Synthesis Platform Reveals Expression and Stability Determinants for Phytoglobins and Cysteine-to-Alanine Substituted Variants
Source: Antioxidants (Basel). 2025 Oct 31;14(11):1317. doi: 10.3390/antiox14111317 (PMC12649544; doi:10.3390/antiox14111317)
Supplement: Supplementary file 1 [file antioxidants-14-01317-s001.zip]

Archive with 16 entries (16 files):
- Fig1.png
- Fig2.jpg
- Fig3.png
- Fig4.jpg
- Fig5AB.jpg
- Fig6A.jpg
- Fig6B.jpg
- Fig7.png
- FigS1.png
- FigS2.png
- FigS3.png
- FigS4.png
- Supplementary Information.xlsx
- Video S2.mp4
- VideoS1.mp4
- Supplementary Information.pdf
