# Supplementary material for: Digital Microfluidics-Driven Cell-Free Protein Synthesis Platform Reveals Expression and Stability Determinants for Phytoglobins and Cysteine-to-Alanine Substituted Variants
Source: Antioxidants (Basel). 2025 Oct 31;14(11):1317. doi: 10.3390/antiox14111317 (PMC12649544; doi:10.3390/antiox14111317)
Supplement: Supplementary file 1 [file antioxidants-14-01317-s001.zip › Supplementary Information.xlsx]

## Sheet: Sheet1
Construct	Expression conditions	Species	##	Variant	Solubility Tag	Expression reagent additive 2	Molecular weight (kDa)	Expression (mg/mL)	Expression (uM)	Droplet QC	Purified yield (uM)
_-AsPgb1.1-rWT	_-AsPgb1.1-rWT-3C protease	AsPgb	1.1	rWT	_	3C protease	23.41	0.27	11.36	PASS	2.04
P17-AsPgb1.1-rWT	P17-AsPgb1.1-rWT-Cofactor Mix	AsPgb	1.1	rWT	P17	Cofactor Mix	30.01	0.34	11.17	PASS	1.94
P17-AsPgb1.1-rWT	P17-AsPgb1.1-rWT-Zn2+	AsPgb	1.1	rWT	P17	Zn2+	30.01	0.32	10.73	PASS	1.9
P17-AsPgb1.1-rWT	P17-AsPgb1.1-rWT-PDI/GSSG	AsPgb	1.1	rWT	P17	PDI/GSSG	30.01	0.34	11.42	PASS	1.84
P17-AsPgb1.1-rWT	P17-AsPgb1.1-rWT-GSSG	AsPgb	1.1	rWT	P17	GSSG	30.01	0.33	11.04	PASS	1.73
P17-AsPgb1.1-rWT	P17-AsPgb1.1-rWT-TRXB1	AsPgb	1.1	rWT	P17	TRXB1	30.01	0.32	10.56	PASS	0
FH8-AsPgb1.1-rWT	FH8-AsPgb1.1-rWT-Cofactor Mix	AsPgb	1.1	rWT	FH8	Cofactor Mix	33.73	0.36	10.53	PASS	0
FH8-AsPgb1.1-rWT	FH8-AsPgb1.1-rWT-PDI/GSSG	AsPgb	1.1	rWT	FH8	PDI/GSSG	33.73	0.35	10.42	PASS	0
_-AsPgb1.1-rWT	_-AsPgb1.1-rWT-DnaK Mix	AsPgb	1.1	rWT	_	DnaK Mix	25.05	0.26	10.31	PASS	0
FH8-AsPgb1.1-rWT	FH8-AsPgb1.1-rWT-GSSG	AsPgb	1.1	rWT	FH8	GSSG	33.73	0.34	10.17	PASS	0
CUSF-AsPgb1.1-rWT	CUSF-AsPgb1.1-rWT-PDI/GSSG	AsPgb	1.1	rWT	CUSF	PDI/GSSG	36.12	0.37	10.15	PASS	0
P17-AsPgb1.1-rWT	P17-AsPgb1.1-rWT-Buffer	AsPgb	1.1	rWT	P17	Buffer	30.01	0.3	10.13	PASS	0
FH8-AsPgb1.1-rWT	FH8-AsPgb1.1-rWT-Zn2+	AsPgb	1.1	rWT	FH8	Zn2+	33.73	0.34	10.03	PASS	0
CUSF-AsPgb1.1-rWT	CUSF-AsPgb1.1-rWT-GSSG	AsPgb	1.1	rWT	CUSF	GSSG	36.12	0.36	9.97	PASS	0
P17-AsPgb1.1-rWT	P17-AsPgb1.1-rWT-3C protease	AsPgb	1.1	rWT	P17	3C protease	23.41	0.23	9.95	PASS	0
CUSF-AsPgb1.1-rWT	CUSF-AsPgb1.1-rWT-Cofactor Mix	AsPgb	1.1	rWT	CUSF	Cofactor Mix	36.12	0.36	9.91	PASS	0
FH8-AsPgb1.1-rWT	FH8-AsPgb1.1-rWT-Buffer	AsPgb	1.1	rWT	FH8	Buffer	33.73	0.33	9.68	PASS	0
P17-AsPgb1.1-rWT	P17-AsPgb1.1-rWT-DnaK Mix	AsPgb	1.1	rWT	P17	DnaK Mix	30.01	0.29	9.67	PASS	0
_-AsPgb1.1-rWT	_-AsPgb1.1-rWT-PDI/GSSG	AsPgb	1.1	rWT	_	PDI/GSSG	25.05	0.24	9.66	PASS	0
FH8-AsPgb1.1-rWT	FH8-AsPgb1.1-rWT-TRXB1	AsPgb	1.1	rWT	FH8	TRXB1	33.73	0.32	9.63	PASS	0
CUSF-AsPgb1.1-rWT	CUSF-AsPgb1.1-rWT-Zn2+	AsPgb	1.1	rWT	CUSF	Zn2+	36.12	0.35	9.59	PASS	0
CUSF-AsPgb1.1-rWT	CUSF-AsPgb1.1-rWT-TRXB1	AsPgb	1.1	rWT	CUSF	TRXB1	36.12	0.35	9.57	PASS	0
CUSF-AsPgb1.1-rWT	CUSF-AsPgb1.1-rWT-Buffer	AsPgb	1.1	rWT	CUSF	Buffer	36.12	0.34	9.4	PASS	0
FH8-AsPgb1.1-rWT	FH8-AsPgb1.1-rWT-3C protease	AsPgb	1.1	rWT	FH8	3C protease	23.41	0.22	9.34	PASS	0
CUSF-AsPgb1.1-rWT	CUSF-AsPgb1.1-rWT-3C protease	AsPgb	1.1	rWT	CUSF	3C protease	23.41	0.22	9.25	PASS	0
FH8-AsPgb1.1-rWT	FH8-AsPgb1.1-rWT-DnaK Mix	AsPgb	1.1	rWT	FH8	DnaK Mix	33.73	0.31	9.17	PASS	0
_-AsPgb1.1-rWT	_-AsPgb1.1-rWT-GSSG	AsPgb	1.1	rWT	_	GSSG	25.05	0.23	9.07	PASS	0
_-AsPgb1.1-rWT	_-AsPgb1.1-rWT-Zn2+	AsPgb	1.1	rWT	_	Zn2+	25.05	0.22	8.87	PASS	0
CUSF-AsPgb1.1-rWT	CUSF-AsPgb1.1-rWT-DnaK Mix	AsPgb	1.1	rWT	CUSF	DnaK Mix	36.12	0.32	8.84	PASS	0
_-AsPgb1.1-rWT	_-AsPgb1.1-rWT-Cofactor Mix	AsPgb	1.1	rWT	_	Cofactor Mix	25.05	0.22	8.83	PASS	0
_-AsPgb1.1-rWT	_-AsPgb1.1-rWT-TRXB1	AsPgb	1.1	rWT	_	TRXB1	25.05	0.21	8.42	PASS	0
_-AsPgb1.1-rWT	_-AsPgb1.1-rWT-Buffer	AsPgb	1.1	rWT	_	Buffer	25.05	0.21	8.23	PASS	0
P17-AsPgb1.5-rWT	P17-AsPgb1.5-rWT-PDI/GSSG	AsPgb	1.5	rWT	P17	PDI/GSSG	31	0.44	14.12	PASS	5.93
_-AsPgb1.5-rWT	_-AsPgb1.5-rWT-PDI/GSSG	AsPgb	1.5	rWT	_	PDI/GSSG	26.04	0.41	15.82	PASS	5.92
_-AsPgb1.5-rWT	_-AsPgb1.5-rWT-3C protease	AsPgb	1.5	rWT	_	3C protease	24.4	0.37	15.17	PASS	5.79
P17-AsPgb1.5-rWT	P17-AsPgb1.5-rWT-GSSG	AsPgb	1.5	rWT	P17	GSSG	31	0.43	13.96	PASS	4.79
_-AsPgb1.5-rWT	_-AsPgb1.5-rWT-GSSG	AsPgb	1.5	rWT	_	GSSG	26.04	0.37	14.17	PASS	4.66
_-AsPgb1.5-rWT	_-AsPgb1.5-rWT-DnaK Mix	AsPgb	1.5	rWT	_	DnaK Mix	26.04	0.36	13.77	PASS	0
P17-AsPgb1.5-rWT	P17-AsPgb1.5-rWT-Cofactor Mix	AsPgb	1.5	rWT	P17	Cofactor Mix	31	0.42	13.7	PASS	0
_-AsPgb1.5-rWT	_-AsPgb1.5-rWT-Cofactor Mix	AsPgb	1.5	rWT	_	Cofactor Mix	26.04	0.35	13.53	PASS	0
FH8-AsPgb1.5-rWT	FH8-AsPgb1.5-rWT-PDI/GSSG	AsPgb	1.5	rWT	FH8	PDI/GSSG	34.72	0.47	13.51	PASS	0
P17-AsPgb1.5-rWT	P17-AsPgb1.5-rWT-TRXB1	AsPgb	1.5	rWT	P17	TRXB1	31	0.42	13.48	PASS	0
_-AsPgb1.5-rWT	_-AsPgb1.5-rWT-Zn2+	AsPgb	1.5	rWT	_	Zn2+	26.04	0.35	13.34	PASS	0
P17-AsPgb1.5-rWT	P17-AsPgb1.5-rWT-Zn2+	AsPgb	1.5	rWT	P17	Zn2+	31	0.41	13.23	PASS	0
FH8-AsPgb1.5-rWT	FH8-AsPgb1.5-rWT-GSSG	AsPgb	1.5	rWT	FH8	GSSG	34.72	0.46	13.12	PASS	0
_-AsPgb1.5-rWT	_-AsPgb1.5-rWT-TRXB1	AsPgb	1.5	rWT	_	TRXB1	26.04	0.34	13.1	PASS	0
P17-AsPgb1.5-rWT	P17-AsPgb1.5-rWT-Buffer	AsPgb	1.5	rWT	P17	Buffer	31	0.41	13.09	PASS	0
P17-AsPgb1.5-rWT	P17-AsPgb1.5-rWT-3C protease	AsPgb	1.5	rWT	P17	3C protease	24.4	0.31	12.91	PASS	0
CUSF-AsPgb1.5-rWT	CUSF-AsPgb1.5-rWT-PDI/GSSG	AsPgb	1.5	rWT	CUSF	PDI/GSSG	37.11	0.47	12.78	PASS	0
_-AsPgb1.5-rWT	_-AsPgb1.5-rWT-Buffer	AsPgb	1.5	rWT	_	Buffer	26.04	0.33	12.69	PASS	0
CUSF-AsPgb1.5-rWT	CUSF-AsPgb1.5-rWT-GSSG	AsPgb	1.5	rWT	CUSF	GSSG	37.11	0.47	12.69	PASS	0
FH8-AsPgb1.5-rWT	FH8-AsPgb1.5-rWT-TRXB1	AsPgb	1.5	rWT	FH8	TRXB1	34.72	0.43	12.4	PASS	0
P17-AsPgb1.5-rWT	P17-AsPgb1.5-rWT-DnaK Mix	AsPgb	1.5	rWT	P17	DnaK Mix	31	0.38	12.36	PASS	0
FH8-AsPgb1.5-rWT	FH8-AsPgb1.5-rWT-3C protease	AsPgb	1.5	rWT	FH8	3C protease	24.4	0.3	12.35	PASS	0
FH8-AsPgb1.5-rWT	FH8-AsPgb1.5-rWT-Buffer	AsPgb	1.5	rWT	FH8	Buffer	34.72	0.42	12.13	PASS	0
CUSF-AsPgb1.5-rWT	CUSF-AsPgb1.5-rWT-Cofactor Mix	AsPgb	1.5	rWT	CUSF	Cofactor Mix	37.11	0.45	12.09	PASS	0
CUSF-AsPgb1.5-rWT	CUSF-AsPgb1.5-rWT-3C protease	AsPgb	1.5	rWT	CUSF	3C protease	24.4	0.29	12.06	PASS	0
CUSF-AsPgb1.5-rWT	CUSF-AsPgb1.5-rWT-TRXB1	AsPgb	1.5	rWT	CUSF	TRXB1	37.11	0.44	11.98	PASS	0
CUSF-AsPgb1.5-rWT	CUSF-AsPgb1.5-rWT-Zn2+	AsPgb	1.5	rWT	CUSF	Zn2+	37.11	0.44	11.8	PASS	0
FH8-AsPgb1.5-rWT	FH8-AsPgb1.5-rWT-DnaK Mix	AsPgb	1.5	rWT	FH8	DnaK Mix	34.72	0.41	11.68	PASS	0
FH8-AsPgb1.5-rWT	FH8-AsPgb1.5-rWT-Cofactor Mix	AsPgb	1.5	rWT	FH8	Cofactor Mix	34.72	0.4	11.52	PASS	0
CUSF-AsPgb1.5-rWT	CUSF-AsPgb1.5-rWT-DnaK Mix	AsPgb	1.5	rWT	CUSF	DnaK Mix	37.11	0.42	11.24	PASS	0
CUSF-AsPgb1.5-rWT	CUSF-AsPgb1.5-rWT-Buffer	AsPgb	1.5	rWT	CUSF	Buffer	37.11	0.42	11.18	PASS	0
FH8-AsPgb1.5-rWT	FH8-AsPgb1.5-rWT-Zn2+	AsPgb	1.5	rWT	FH8	Zn2+	34.72	0.28	8.17	PASS	0
P17-AsPgb3.1-rWT	P17-AsPgb3.1-rWT-GSSG	AsPgb	3.1	rWT	P17	GSSG	32.23	0.3	9.46	PASS	5.79
P17-AsPgb3.1-rWT	P17-AsPgb3.1-rWT-PDI/GSSG	AsPgb	3.1	rWT	P17	PDI/GSSG	32.23	0.31	9.67	PASS	5.72
P17-AsPgb3.1-rWT	P17-AsPgb3.1-rWT-Zn2+	AsPgb	3.1	rWT	P17	Zn2+	32.23	0.31	9.65	PASS	5.52
_-AsPgb3.1-rWT	_-AsPgb3.1-rWT-3C protease	AsPgb	3.1	rWT	_	3C protease	25.63	0.25	9.68	PASS	5.21
P17-AsPgb3.1-rWT	P17-AsPgb3.1-rWT-Cofactor Mix	AsPgb	3.1	rWT	P17	Cofactor Mix	32.23	0.33	10.23	PASS	5.2
P17-AsPgb3.1-rWT	P17-AsPgb3.1-rWT-TRXB1	AsPgb	3.1	rWT	P17	TRXB1	32.23	0.3	9.33	PASS	0
FH8-AsPgb3.1-rWT	FH8-AsPgb3.1-rWT-3C protease	AsPgb	3.1	rWT	FH8	3C protease	25.63	0.23	9.06	PASS	0
P17-AsPgb3.1-rWT	P17-AsPgb3.1-rWT-DnaK Mix	AsPgb	3.1	rWT	P17	DnaK Mix	32.23	0.28	8.66	PASS	0
P17-AsPgb3.1-rWT	P17-AsPgb3.1-rWT-Buffer	AsPgb	3.1	rWT	P17	Buffer	32.23	0.28	8.59	PASS	0
CUSF-AsPgb3.1-rWT	CUSF-AsPgb3.1-rWT-3C protease	AsPgb	3.1	rWT	CUSF	3C protease	25.63	0.22	8.51	PASS	0
FH8-AsPgb3.1-rWT	FH8-AsPgb3.1-rWT-Cofactor Mix	AsPgb	3.1	rWT	FH8	Cofactor Mix	35.95	0.3	8.44	PASS	0
FH8-AsPgb3.1-rWT	FH8-AsPgb3.1-rWT-Zn2+	AsPgb	3.1	rWT	FH8	Zn2+	35.95	0.3	8.21	PASS	0
FH8-AsPgb3.1-rWT	FH8-AsPgb3.1-rWT-PDI/GSSG	AsPgb	3.1	rWT	FH8	PDI/GSSG	35.95	0.28	7.93	PASS	0
_-AsPgb3.1-rWT	_-AsPgb3.1-rWT-PDI/GSSG	AsPgb	3.1	rWT	_	PDI/GSSG	27.27	0.22	7.92	PASS	0
FH8-AsPgb3.1-rWT	FH8-AsPgb3.1-rWT-GSSG	AsPgb	3.1	rWT	FH8	GSSG	35.95	0.28	7.87	PASS	0
FH8-AsPgb3.1-rWT	FH8-AsPgb3.1-rWT-TRXB1	AsPgb	3.1	rWT	FH8	TRXB1	35.95	0.28	7.85	PASS	0
_-AsPgb3.1-rWT	_-AsPgb3.1-rWT-Cofactor Mix	AsPgb	3.1	rWT	_	Cofactor Mix	27.27	0.21	7.81	PASS	0
FH8-AsPgb3.1-rWT	FH8-AsPgb3.1-rWT-Buffer	AsPgb	3.1	rWT	FH8	Buffer	35.95	0.28	7.8	PASS	0
_-AsPgb3.1-rWT	_-AsPgb3.1-rWT-GSSG	AsPgb	3.1	rWT	_	GSSG	27.27	0.21	7.7	PASS	0
_-AsPgb3.1-rWT	_-AsPgb3.1-rWT-Zn2+	AsPgb	3.1	rWT	_	Zn2+	27.27	0.21	7.62	PASS	0
FH8-AsPgb3.1-rWT	FH8-AsPgb3.1-rWT-DnaK Mix	AsPgb	3.1	rWT	FH8	DnaK Mix	35.95	0.27	7.53	PASS	0
CUSF-AsPgb3.1-rWT	CUSF-AsPgb3.1-rWT-Zn2+	AsPgb	3.1	rWT	CUSF	Zn2+	38.34	0.28	7.38	PASS	0
_-AsPgb3.1-rWT	_-AsPgb3.1-rWT-DnaK Mix	AsPgb	3.1	rWT	_	DnaK Mix	27.27	0.2	7.36	PASS	0
CUSF-AsPgb3.1-rWT	CUSF-AsPgb3.1-rWT-PDI/GSSG	AsPgb	3.1	rWT	CUSF	PDI/GSSG	38.34	0.28	7.26	PASS	0
CUSF-AsPgb3.1-rWT	CUSF-AsPgb3.1-rWT-Cofactor Mix	AsPgb	3.1	rWT	CUSF	Cofactor Mix	38.34	0.28	7.24	PASS	0
_-AsPgb3.1-rWT	_-AsPgb3.1-rWT-TRXB1	AsPgb	3.1	rWT	_	TRXB1	27.27	0.2	7.2	PASS	0
_-AsPgb3.1-rWT	_-AsPgb3.1-rWT-Buffer	AsPgb	3.1	rWT	_	Buffer	27.27	0.19	7.06	PASS	0
CUSF-AsPgb3.1-rWT	CUSF-AsPgb3.1-rWT-GSSG	AsPgb	3.1	rWT	CUSF	GSSG	38.34	0.27	7.03	PASS	0
CUSF-AsPgb3.1-rWT	CUSF-AsPgb3.1-rWT-TRXB1	AsPgb	3.1	rWT	CUSF	TRXB1	38.34	0.27	6.99	PASS	0
CUSF-AsPgb3.1-rWT	CUSF-AsPgb3.1-rWT-DnaK Mix	AsPgb	3.1	rWT	CUSF	DnaK Mix	38.34	0.26	6.7	PASS	0
CUSF-AsPgb3.1-rWT	CUSF-AsPgb3.1-rWT-Buffer	AsPgb	3.1	rWT	CUSF	Buffer	38.34	0.25	6.58	PASS	0
P17-AsPgb3.1-rWT	P17-AsPgb3.1-rWT-3C protease	AsPgb	3.1	rWT	P17	3C protease	25.63	0.11	4.4	PASS	0
CUSF-AsPgb1.5-C84A	CUSF-AsPgb1.5-C84A-PDI/GSSG	AsPgb	1.5	C84A	CUSF	PDI/GSSG	37.08	0.5	13.46	PASS	6.16
CUSF-AsPgb1.5-C84A	CUSF-AsPgb1.5-C84A-Cofactor Mix	AsPgb	1.5	C84A	CUSF	Cofactor Mix	37.08	0.5	13.53	PASS	5.99
CUSF-AsPgb1.5-C84A	CUSF-AsPgb1.5-C84A-GSSG	AsPgb	1.5	C84A	CUSF	GSSG	37.08	0.5	13.49	PASS	5.96
P17-AsPgb1.5-C84A	P17-AsPgb1.5-C84A-PDI/GSSG	AsPgb	1.5	C84A	P17	PDI/GSSG	30.97	0.43	13.91	PASS	3.93
P17-AsPgb1.5-C84A	P17-AsPgb1.5-C84A-Cofactor Mix	AsPgb	1.5	C84A	P17	Cofactor Mix	30.97	0.42	13.41	PASS	3.45
P17-AsPgb1.5-C84A	P17-AsPgb1.5-C84A-GSSG	AsPgb	1.5	C84A	P17	GSSG	30.97	0.41	13.09	PASS	0
P17-AsPgb1.5-C84A	P17-AsPgb1.5-C84A-TRXB1	AsPgb	1.5	C84A	P17	TRXB1	30.97	0.4	13.05	PASS	0
CUSF-AsPgb1.5-C84A	CUSF-AsPgb1.5-C84A-TRXB1	AsPgb	1.5	C84A	CUSF	TRXB1	37.08	0.48	12.98	PASS	0
CUSF-AsPgb1.5-C84A	CUSF-AsPgb1.5-C84A-Zn2+	AsPgb	1.5	C84A	CUSF	Zn2+	37.08	0.48	12.95	PASS	0
P17-AsPgb1.5-C84A	P17-AsPgb1.5-C84A-Buffer	AsPgb	1.5	C84A	P17	Buffer	30.97	0.4	12.89	PASS	0
P17-AsPgb1.5-C84A	P17-AsPgb1.5-C84A-Zn2+	AsPgb	1.5	C84A	P17	Zn2+	30.97	0.4	12.88	PASS	0
CUSF-AsPgb1.5-C84A	CUSF-AsPgb1.5-C84A-Buffer	AsPgb	1.5	C84A	CUSF	Buffer	37.08	0.47	12.75	PASS	0
FH8-AsPgb1.5-C84A	FH8-AsPgb1.5-C84A-Cofactor Mix	AsPgb	1.5	C84A	FH8	Cofactor Mix	34.69	0.42	12.02	PASS	0
CUSF-AsPgb1.5-C84A	CUSF-AsPgb1.5-C84A-DnaK Mix	AsPgb	1.5	C84A	CUSF	DnaK Mix	37.08	0.44	11.94	PASS	0
P17-AsPgb1.5-C84A	P17-AsPgb1.5-C84A-3C protease	AsPgb	1.5	C84A	P17	3C protease	24.36	0.29	11.88	PASS	0
FH8-AsPgb1.5-C84A	FH8-AsPgb1.5-C84A-PDI/GSSG	AsPgb	1.5	C84A	FH8	PDI/GSSG	34.69	0.41	11.86	PASS	0
CUSF-AsPgb1.5-C84A	CUSF-AsPgb1.5-C84A-3C protease	AsPgb	1.5	C84A	CUSF	3C protease	24.36	0.29	11.85	PASS	0
P17-AsPgb1.5-C84A	P17-AsPgb1.5-C84A-DnaK Mix	AsPgb	1.5	C84A	P17	DnaK Mix	30.97	0.37	11.83	PASS	0
FH8-AsPgb1.5-C84A	FH8-AsPgb1.5-C84A-TRXB1	AsPgb	1.5	C84A	FH8	TRXB1	34.69	0.4	11.56	PASS	0
FH8-AsPgb1.5-C84A	FH8-AsPgb1.5-C84A-Zn2+	AsPgb	1.5	C84A	FH8	Zn2+	34.69	0.4	11.55	PASS	0
FH8-AsPgb1.5-C84A	FH8-AsPgb1.5-C84A-GSSG	AsPgb	1.5	C84A	FH8	GSSG	34.69	0.4	11.47	PASS	0
FH8-AsPgb1.5-C84A	FH8-AsPgb1.5-C84A-Buffer	AsPgb	1.5	C84A	FH8	Buffer	34.69	0.4	11.46	PASS	0
FH8-AsPgb1.5-C84A	FH8-AsPgb1.5-C84A-DnaK Mix	AsPgb	1.5	C84A	FH8	DnaK Mix	34.69	0.37	10.77	PASS	0
FH8-AsPgb1.5-C84A	FH8-AsPgb1.5-C84A-3C protease	AsPgb	1.5	C84A	FH8	3C protease	24.36	0.26	10.66	PASS	0
_-AsPgb1.5-C84A	_-AsPgb1.5-C84A-DnaK Mix	AsPgb	1.5	C84A	_	DnaK Mix	26.01	0.26	9.89	PASS	0
_-AsPgb1.5-C84A	_-AsPgb1.5-C84A-Cofactor Mix	AsPgb	1.5	C84A	_	Cofactor Mix	26.01	0.24	9.39	PASS	0
_-AsPgb1.5-C84A	_-AsPgb1.5-C84A-3C protease	AsPgb	1.5	C84A	_	3C protease	24.36	0.23	9.39	PASS	0
_-AsPgb1.5-C84A	_-AsPgb1.5-C84A-Buffer	AsPgb	1.5	C84A	_	Buffer	26.01	0.23	8.93	PASS	0
_-AsPgb1.5-C84A	_-AsPgb1.5-C84A-PDI/GSSG	AsPgb	1.5	C84A	_	PDI/GSSG	26.01	0.23	8.75	PASS	0
_-AsPgb1.5-C84A	_-AsPgb1.5-C84A-TRXB1	AsPgb	1.5	C84A	_	TRXB1	26.01	0.22	8.63	PASS	0
_-AsPgb1.5-C84A	_-AsPgb1.5-C84A-Zn2+	AsPgb	1.5	C84A	_	Zn2+	26.01	0.22	8.48	PASS	0
_-AsPgb1.5-C84A	_-AsPgb1.5-C84A-GSSG	AsPgb	1.5	C84A	_	GSSG	26.01	0.21	8.11	PASS	0
CUSF-AsPgb1.1-C70A	CUSF-AsPgb1.1-C70A-PDI/GSSG	AsPgb	1.1	C70A	CUSF	PDI/GSSG	36.09	0.46	12.77	PASS	4.19
CUSF-AsPgb1.1-C70A	CUSF-AsPgb1.1-C70A-GSSG	AsPgb	1.1	C70A	CUSF	GSSG	36.09	0.47	12.91	PASS	3.69
P17-AsPgb1.1-C70A	P17-AsPgb1.1-C70A-PDI/GSSG	AsPgb	1.1	C70A	P17	PDI/GSSG	29.98	0.41	13.55	PASS	1.52
P17-AsPgb1.1-C70A	P17-AsPgb1.1-C70A-Cofactor Mix	AsPgb	1.1	C70A	P17	Cofactor Mix	29.98	0.38	12.83	PASS	1.42
P17-AsPgb1.1-C70A	P17-AsPgb1.1-C70A-GSSG	AsPgb	1.1	C70A	P17	GSSG	29.98	0.4	13.32	PASS	1.35
_-AsPgb1.1-C70A	_-AsPgb1.1-C70A-DnaK Mix	AsPgb	1.1	C70A	_	DnaK Mix	25.02	0.32	12.61	PASS	0
CUSF-AsPgb1.1-C70A	CUSF-AsPgb1.1-C70A-Cofactor Mix	AsPgb	1.1	C70A	CUSF	Cofactor Mix	36.09	0.45	12.55	PASS	0
P17-AsPgb1.1-C70A	P17-AsPgb1.1-C70A-Zn2+	AsPgb	1.1	C70A	P17	Zn2+	29.98	0.38	12.52	PASS	0
_-AsPgb1.1-C70A	_-AsPgb1.1-C70A-3C protease	AsPgb	1.1	C70A	_	3C protease	23.38	0.29	12.52	PASS	0
P17-AsPgb1.1-C70A	P17-AsPgb1.1-C70A-Buffer	AsPgb	1.1	C70A	P17	Buffer	29.98	0.37	12.4	PASS	0
P17-AsPgb1.1-C70A	P17-AsPgb1.1-C70A-TRXB1	AsPgb	1.1	C70A	P17	TRXB1	29.98	0.36	12.1	PASS	0
CUSF-AsPgb1.1-C70A	CUSF-AsPgb1.1-C70A-Zn2+	AsPgb	1.1	C70A	CUSF	Zn2+	36.09	0.43	12.04	PASS	0
_-AsPgb1.1-C70A	_-AsPgb1.1-C70A-PDI/GSSG	AsPgb	1.1	C70A	_	PDI/GSSG	25.02	0.3	11.95	PASS	0
CUSF-AsPgb1.1-C70A	CUSF-AsPgb1.1-C70A-Buffer	AsPgb	1.1	C70A	CUSF	Buffer	36.09	0.42	11.71	PASS	0
CUSF-AsPgb1.1-C70A	CUSF-AsPgb1.1-C70A-TRXB1	AsPgb	1.1	C70A	CUSF	TRXB1	36.09	0.42	11.52	PASS	0
CUSF-AsPgb1.1-C70A	CUSF-AsPgb1.1-C70A-DnaK Mix	AsPgb	1.1	C70A	CUSF	DnaK Mix	36.09	0.4	11.13	PASS	0
P17-AsPgb1.1-C70A	P17-AsPgb1.1-C70A-DnaK Mix	AsPgb	1.1	C70A	P17	DnaK Mix	29.98	0.33	10.86	PASS	0
_-AsPgb1.1-C70A	_-AsPgb1.1-C70A-GSSG	AsPgb	1.1	C70A	_	GSSG	25.02	0.26	10.38	PASS	0
CUSF-AsPgb1.1-C70A	CUSF-AsPgb1.1-C70A-3C protease	AsPgb	1.1	C70A	CUSF	3C protease	23.38	0.24	10.3	PASS	0
P17-AsPgb1.1-C70A	P17-AsPgb1.1-C70A-3C protease	AsPgb	1.1	C70A	P17	3C protease	23.38	0.24	10.07	PASS	0
FH8-AsPgb1.1-C70A	FH8-AsPgb1.1-C70A-TRXB1	AsPgb	1.1	C70A	FH8	TRXB1	33.7	0.33	9.88	PASS	0
FH8-AsPgb1.1-C70A	FH8-AsPgb1.1-C70A-Cofactor Mix	AsPgb	1.1	C70A	FH8	Cofactor Mix	33.7	0.32	9.54	PASS	0
FH8-AsPgb1.1-C70A	FH8-AsPgb1.1-C70A-Zn2+	AsPgb	1.1	C70A	FH8	Zn2+	33.7	0.32	9.35	PASS	0
FH8-AsPgb1.1-C70A	FH8-AsPgb1.1-C70A-Buffer	AsPgb	1.1	C70A	FH8	Buffer	33.7	0.31	9.31	PASS	0
FH8-AsPgb1.1-C70A	FH8-AsPgb1.1-C70A-PDI/GSSG	AsPgb	1.1	C70A	FH8	PDI/GSSG	33.7	0.31	9.16	PASS	0
FH8-AsPgb1.1-C70A	FH8-AsPgb1.1-C70A-3C protease	AsPgb	1.1	C70A	FH8	3C protease	23.38	0.21	9.04	PASS	0
FH8-AsPgb1.1-C70A	FH8-AsPgb1.1-C70A-DnaK Mix	AsPgb	1.1	C70A	FH8	DnaK Mix	33.7	0.3	8.86	PASS	0
_-AsPgb1.1-C70A	_-AsPgb1.1-C70A-Cofactor Mix	AsPgb	1.1	C70A	_	Cofactor Mix	25.02	0.21	8.53	PASS	0
_-AsPgb1.1-C70A	_-AsPgb1.1-C70A-Zn2+	AsPgb	1.1	C70A	_	Zn2+	25.02	0.21	8.25	PASS	0
_-AsPgb1.1-C70A	_-AsPgb1.1-C70A-Buffer	AsPgb	1.1	C70A	_	Buffer	25.02	0.2	8.12	PASS	0
_-AsPgb1.1-C70A	_-AsPgb1.1-C70A-TRXB1	AsPgb	1.1	C70A	_	TRXB1	25.02	0.19	7.53	PASS	0
FH8-AsPgb1.1-C70A	FH8-AsPgb1.1-C70A-GSSG	AsPgb	1.1	C70A	FH8	GSSG	33.7	0.25	7.34	PASS	0
_-AsPgb3.1-C161A	_-AsPgb3.1-C161A-3C protease	AsPgb	3.1	C161A	_	3C protease	25.6	0.32	12.57	PASS	6.62
_-AsPgb3.1-C161A	_-AsPgb3.1-C161A-TRXB1	AsPgb	3.1	C161A	_	TRXB1	27.24	0.28	10.42	PASS	6.13
_-AsPgb3.1-C161A	_-AsPgb3.1-C161A-Cofactor Mix	AsPgb	3.1	C161A	_	Cofactor Mix	27.24	0.31	11.29	PASS	5.79
P17-AsPgb3.1-C161A	P17-AsPgb3.1-C161A-3C protease	AsPgb	3.1	C161A	P17	3C protease	25.6	0.27	10.54	PASS	5.47
_-AsPgb3.1-C161A	_-AsPgb3.1-C161A-Zn2+	AsPgb	3.1	C161A	_	Zn2+	27.24	0.31	11.23	PASS	5.37
_-AsPgb3.1-C161A	_-AsPgb3.1-C161A-Buffer	AsPgb	3.1	C161A	_	Buffer	27.24	0.28	10.37	PASS	0
_-AsPgb3.1-C161A	_-AsPgb3.1-C161A-PDI/GSSG	AsPgb	3.1	C161A	_	PDI/GSSG	27.24	0.28	10.13	PASS	0
_-AsPgb3.1-C161A	_-AsPgb3.1-C161A-DnaK Mix	AsPgb	3.1	C161A	_	DnaK Mix	27.24	0.28	10.12	PASS	0
P17-AsPgb3.1-C161A	P17-AsPgb3.1-C161A-Cofactor Mix	AsPgb	3.1	C161A	P17	Cofactor Mix	32.2	0.33	10.1	PASS	0
CUSF-AsPgb3.1-C161A	CUSF-AsPgb3.1-C161A-3C protease	AsPgb	3.1	C161A	CUSF	3C protease	25.6	0.25	9.9	PASS	0
_-AsPgb3.1-C161A	_-AsPgb3.1-C161A-GSSG	AsPgb	3.1	C161A	_	GSSG	27.24	0.27	9.77	PASS	0
P17-AsPgb3.1-C161A	P17-AsPgb3.1-C161A-Zn2+	AsPgb	3.1	C161A	P17	Zn2+	32.2	0.31	9.68	PASS	0
CUSF-AsPgb3.1-C161A	CUSF-AsPgb3.1-C161A-Cofactor Mix	AsPgb	3.1	C161A	CUSF	Cofactor Mix	38.31	0.37	9.62	PASS	0
P17-AsPgb3.1-C161A	P17-AsPgb3.1-C161A-TRXB1	AsPgb	3.1	C161A	P17	TRXB1	32.2	0.29	9.13	PASS	0
CUSF-AsPgb3.1-C161A	CUSF-AsPgb3.1-C161A-Zn2+	AsPgb	3.1	C161A	CUSF	Zn2+	38.31	0.35	9.12	PASS	0
P17-AsPgb3.1-C161A	P17-AsPgb3.1-C161A-PDI/GSSG	AsPgb	3.1	C161A	P17	PDI/GSSG	32.2	0.29	9.07	PASS	0
P17-AsPgb3.1-C161A	P17-AsPgb3.1-C161A-GSSG	AsPgb	3.1	C161A	P17	GSSG	32.2	0.29	9.06	PASS	0
P17-AsPgb3.1-C161A	P17-AsPgb3.1-C161A-Buffer	AsPgb	3.1	C161A	P17	Buffer	32.2	0.29	9	PASS	0
CUSF-AsPgb3.1-C161A	CUSF-AsPgb3.1-C161A-TRXB1	AsPgb	3.1	C161A	CUSF	TRXB1	38.31	0.34	8.85	PASS	0
CUSF-AsPgb3.1-C161A	CUSF-AsPgb3.1-C161A-Buffer	AsPgb	3.1	C161A	CUSF	Buffer	38.31	0.33	8.66	PASS	0
P17-AsPgb3.1-C161A	P17-AsPgb3.1-C161A-DnaK Mix	AsPgb	3.1	C161A	P17	DnaK Mix	32.2	0.28	8.61	PASS	0
FH8-AsPgb3.1-C161A	FH8-AsPgb3.1-C161A-3C protease	AsPgb	3.1	C161A	FH8	3C protease	25.6	0.22	8.6	PASS	0
CUSF-AsPgb3.1-C161A	CUSF-AsPgb3.1-C161A-DnaK Mix	AsPgb	3.1	C161A	CUSF	DnaK Mix	38.31	0.33	8.52	PASS	0
CUSF-AsPgb3.1-C161A	CUSF-AsPgb3.1-C161A-GSSG	AsPgb	3.1	C161A	CUSF	GSSG	38.31	0.32	8.26	PASS	0
CUSF-AsPgb3.1-C161A	CUSF-AsPgb3.1-C161A-PDI/GSSG	AsPgb	3.1	C161A	CUSF	PDI/GSSG	38.31	0.31	8.18	PASS	0
FH8-AsPgb3.1-C161A	FH8-AsPgb3.1-C161A-Cofactor Mix	AsPgb	3.1	C161A	FH8	Cofactor Mix	35.92	0.29	8.11	PASS	0
FH8-AsPgb3.1-C161A	FH8-AsPgb3.1-C161A-Zn2+	AsPgb	3.1	C161A	FH8	Zn2+	35.92	0.27	7.53	PASS	0
FH8-AsPgb3.1-C161A	FH8-AsPgb3.1-C161A-TRXB1	AsPgb	3.1	C161A	FH8	TRXB1	35.92	0.27	7.47	PASS	0
FH8-AsPgb3.1-C161A	FH8-AsPgb3.1-C161A-Buffer	AsPgb	3.1	C161A	FH8	Buffer	35.92	0.26	7.22	PASS	0
FH8-AsPgb3.1-C161A	FH8-AsPgb3.1-C161A-DnaK Mix	AsPgb	3.1	C161A	FH8	DnaK Mix	35.92	0.26	7.21	PASS	0
FH8-AsPgb3.1-C161A	FH8-AsPgb3.1-C161A-PDI/GSSG	AsPgb	3.1	C161A	FH8	PDI/GSSG	35.92	0.26	7.15	PASS	0
FH8-AsPgb3.1-C161A	FH8-AsPgb3.1-C161A-GSSG	AsPgb	3.1	C161A	FH8	GSSG	35.92	0.24	6.81	PASS	0
CUSF-BvPgb1.2-rWT	CUSF-BvPgb1.2-rWT-PDI/GSSG	BvPgb	1.2	rWT	CUSF	PDI/GSSG	38.03	0.4	10.59	PASS	6.69
FH8-BvPgb1.2-rWT	FH8-BvPgb1.2-rWT-Zn2+	BvPgb	1.2	rWT	FH8	Zn2+	35.64	0.38	10.55	PASS	6.52
CUSF-BvPgb1.2-rWT	CUSF-BvPgb1.2-rWT-Zn2+	BvPgb	1.2	rWT	CUSF	Zn2+	38.03	0.4	10.59	PASS	6.49
_-BvPgb1.2-rWT	_-BvPgb1.2-rWT-PDI/GSSG	BvPgb	1.2	rWT	_	PDI/GSSG	26.96	0.31	11.47	PASS	6.4
FH8-BvPgb1.2-rWT	FH8-BvPgb1.2-rWT-PDI/GSSG	BvPgb	1.2	rWT	FH8	PDI/GSSG	35.64	0.38	10.77	PASS	6.35
P17-BvPgb1.2-rWT	P17-BvPgb1.2-rWT-PDI/GSSG	BvPgb	1.2	rWT	P17	PDI/GSSG	31.92	0.35	11.12	PASS	6.32
P17-BvPgb1.2-rWT	P17-BvPgb1.2-rWT-GSSG	BvPgb	1.2	rWT	P17	GSSG	31.92	0.34	10.76	PASS	6.12
_-BvPgb1.2-rWT	_-BvPgb1.2-rWT-3C protease	BvPgb	1.2	rWT	_	3C protease	25.32	0.27	10.81	PASS	6.01
CUSF-BvPgb1.2-rWT	CUSF-BvPgb1.2-rWT-3C protease	BvPgb	1.2	rWT	CUSF	3C protease	25.32	0.28	10.96	PASS	5.92
_-BvPgb1.2-rWT	_-BvPgb1.2-rWT-GSSG	BvPgb	1.2	rWT	_	GSSG	26.96	0.29	10.8	PASS	5.61
P17-BvPgb1.2-rWT	P17-BvPgb1.2-rWT-Cofactor Mix	BvPgb	1.2	rWT	P17	Cofactor Mix	31.92	0.33	10.47	PASS	0
CUSF-BvPgb1.2-rWT	CUSF-BvPgb1.2-rWT-Cofactor Mix	BvPgb	1.2	rWT	CUSF	Cofactor Mix	38.03	0.4	10.44	PASS	0
FH8-BvPgb1.2-rWT	FH8-BvPgb1.2-rWT-GSSG	BvPgb	1.2	rWT	FH8	GSSG	35.64	0.37	10.3	PASS	0
P17-BvPgb1.2-rWT	P17-BvPgb1.2-rWT-3C protease	BvPgb	1.2	rWT	P17	3C protease	25.32	0.26	10.21	PASS	0
FH8-BvPgb1.2-rWT	FH8-BvPgb1.2-rWT-Cofactor Mix	BvPgb	1.2	rWT	FH8	Cofactor Mix	35.64	0.36	10.21	PASS	0
_-BvPgb1.2-rWT	_-BvPgb1.2-rWT-Cofactor Mix	BvPgb	1.2	rWT	_	Cofactor Mix	26.96	0.27	10.16	PASS	0
CUSF-BvPgb1.2-rWT	CUSF-BvPgb1.2-rWT-GSSG	BvPgb	1.2	rWT	CUSF	GSSG	38.03	0.38	9.89	PASS	0
P17-BvPgb1.2-rWT	P17-BvPgb1.2-rWT-TRXB1	BvPgb	1.2	rWT	P17	TRXB1	31.92	0.31	9.81	PASS	0
CUSF-BvPgb1.2-rWT	CUSF-BvPgb1.2-rWT-TRXB1	BvPgb	1.2	rWT	CUSF	TRXB1	38.03	0.37	9.63	PASS	0
_-BvPgb1.2-rWT	_-BvPgb1.2-rWT-Zn2+	BvPgb	1.2	rWT	_	Zn2+	26.96	0.26	9.57	PASS	0
ZZ-BvPgb1.2-rWT	ZZ-BvPgb1.2-rWT-GSSG	BvPgb	1.2	rWT	ZZ	GSSG	41.31	0.4	9.56	PASS	0
FH8-BvPgb1.2-rWT	FH8-BvPgb1.2-rWT-TRXB1	BvPgb	1.2	rWT	FH8	TRXB1	35.64	0.34	9.55	PASS	0
TRX-BvPgb1.2-rWT	TRX-BvPgb1.2-rWT-PDI/GSSG	BvPgb	1.2	rWT	TRX	PDI/GSSG	39.78	0.38	9.43	PASS	0
ZZ-BvPgb1.2-rWT	ZZ-BvPgb1.2-rWT-PDI/GSSG	BvPgb	1.2	rWT	ZZ	PDI/GSSG	41.31	0.39	9.43	PASS	0
_-BvPgb1.2-rWT	_-BvPgb1.2-rWT-TRXB1	BvPgb	1.2	rWT	_	TRXB1	26.96	0.25	9.41	PASS	0
ZZ-BvPgb1.2-rWT	ZZ-BvPgb1.2-rWT-Zn2+	BvPgb	1.2	rWT	ZZ	Zn2+	41.31	0.39	9.4	PASS	0
ZZ-BvPgb1.2-rWT	ZZ-BvPgb1.2-rWT-Cofactor Mix	BvPgb	1.2	rWT	ZZ	Cofactor Mix	41.31	0.39	9.35	PASS	0
TRX-BvPgb1.2-rWT	TRX-BvPgb1.2-rWT-GSSG	BvPgb	1.2	rWT	TRX	GSSG	39.78	0.36	9.14	PASS	0
_-BvPgb1.2-rWT	_-BvPgb1.2-rWT-Buffer	BvPgb	1.2	rWT	_	Buffer	26.96	0.25	9.11	PASS	0
TRX-BvPgb1.2-rWT	TRX-BvPgb1.2-rWT-3C protease	BvPgb	1.2	rWT	TRX	3C protease	25.32	0.23	9.11	PASS	0
_-BvPgb1.2-rWT	_-BvPgb1.2-rWT-DnaK Mix	BvPgb	1.2	rWT	_	DnaK Mix	26.96	0.24	8.88	PASS	0
TRX-BvPgb1.2-rWT	TRX-BvPgb1.2-rWT-Cofactor Mix	BvPgb	1.2	rWT	TRX	Cofactor Mix	39.78	0.35	8.87	PASS	0
FH8-BvPgb1.2-rWT	FH8-BvPgb1.2-rWT-Buffer	BvPgb	1.2	rWT	FH8	Buffer	35.64	0.31	8.8	PASS	0
TRX-BvPgb1.2-rWT	TRX-BvPgb1.2-rWT-Zn2+	BvPgb	1.2	rWT	TRX	Zn2+	39.78	0.35	8.8	PASS	0
ZZ-BvPgb1.2-rWT	ZZ-BvPgb1.2-rWT-3C protease	BvPgb	1.2	rWT	ZZ	3C protease	25.32	0.22	8.65	PASS	0
ZZ-BvPgb1.2-rWT	ZZ-BvPgb1.2-rWT-TRXB1	BvPgb	1.2	rWT	ZZ	TRXB1	41.31	0.36	8.62	PASS	0
P17-BvPgb1.2-rWT	P17-BvPgb1.2-rWT-Buffer	BvPgb	1.2	rWT	P17	Buffer	31.92	0.27	8.43	PASS	0
TRX-BvPgb1.2-rWT	TRX-BvPgb1.2-rWT-TRXB1	BvPgb	1.2	rWT	TRX	TRXB1	39.78	0.33	8.38	PASS	0
CUSF-BvPgb1.2-rWT	CUSF-BvPgb1.2-rWT-Buffer	BvPgb	1.2	rWT	CUSF	Buffer	38.03	0.31	8.25	PASS	0
CUSF-BvPgb1.2-rWT	CUSF-BvPgb1.2-rWT-DnaK Mix	BvPgb	1.2	rWT	CUSF	DnaK Mix	38.03	0.31	8.22	PASS	0
ZZ-BvPgb1.2-rWT	ZZ-BvPgb1.2-rWT-Buffer	BvPgb	1.2	rWT	ZZ	Buffer	41.31	0.34	8.16	PASS	0
SNUT-BvPgb1.2-rWT	SNUT-BvPgb1.2-rWT-3C protease	BvPgb	1.2	rWT	SNUT	3C protease	25.32	0.21	8.12	PASS	0
FH8-BvPgb1.2-rWT	FH8-BvPgb1.2-rWT-DnaK Mix	BvPgb	1.2	rWT	FH8	DnaK Mix	35.64	0.29	8.08	PASS	0
P17-BvPgb1.2-rWT	P17-BvPgb1.2-rWT-DnaK Mix	BvPgb	1.2	rWT	P17	DnaK Mix	31.92	0.26	8.04	PASS	0
SNUT-BvPgb1.2-rWT	SNUT-BvPgb1.2-rWT-GSSG	BvPgb	1.2	rWT	SNUT	GSSG	44.86	0.35	7.74	PASS	0
SNUT-BvPgb1.2-rWT	SNUT-BvPgb1.2-rWT-Cofactor Mix	BvPgb	1.2	rWT	SNUT	Cofactor Mix	44.86	0.35	7.72	PASS	0
TRX-BvPgb1.2-rWT	TRX-BvPgb1.2-rWT-Buffer	BvPgb	1.2	rWT	TRX	Buffer	39.78	0.31	7.69	PASS	0
SNUT-BvPgb1.2-rWT	SNUT-BvPgb1.2-rWT-PDI/GSSG	BvPgb	1.2	rWT	SNUT	PDI/GSSG	44.86	0.34	7.66	PASS	0
ZZ-BvPgb1.2-rWT	ZZ-BvPgb1.2-rWT-DnaK Mix	BvPgb	1.2	rWT	ZZ	DnaK Mix	41.31	0.31	7.55	PASS	0
SNUT-BvPgb1.2-rWT	SNUT-BvPgb1.2-rWT-Zn2+	BvPgb	1.2	rWT	SNUT	Zn2+	44.86	0.34	7.47	PASS	0
TRX-BvPgb1.2-rWT	TRX-BvPgb1.2-rWT-DnaK Mix	BvPgb	1.2	rWT	TRX	DnaK Mix	39.78	0.29	7.33	PASS	0
P17-BvPgb1.2-rWT	P17-BvPgb1.2-rWT-Zn2+	BvPgb	1.2	rWT	P17	Zn2+	31.92	0.23	7.31	PASS	0
SNUT-BvPgb1.2-rWT	SNUT-BvPgb1.2-rWT-TRXB1	BvPgb	1.2	rWT	SNUT	TRXB1	44.86	0.32	7.07	PASS	0
SNUT-BvPgb1.2-rWT	SNUT-BvPgb1.2-rWT-Buffer	BvPgb	1.2	rWT	SNUT	Buffer	44.86	0.3	6.78	PASS	0
SNUT-BvPgb1.2-rWT	SNUT-BvPgb1.2-rWT-DnaK Mix	BvPgb	1.2	rWT	SNUT	DnaK Mix	44.86	0.28	6.18	PASS	0
SUMO-BvPgb1.2-rWT	SUMO-BvPgb1.2-rWT-3C protease	BvPgb	1.2	rWT	SUMO	3C protease	25.32	0.13	5.32	PASS	0
SUMO-BvPgb1.2-rWT	SUMO-BvPgb1.2-rWT-PDI/GSSG	BvPgb	1.2	rWT	SUMO	PDI/GSSG	39.61	0.2	5.11	PASS	0
SUMO-BvPgb1.2-rWT	SUMO-BvPgb1.2-rWT-Zn2+	BvPgb	1.2	rWT	SUMO	Zn2+	39.61	0.2	5.05	PASS	0
SUMO-BvPgb1.2-rWT	SUMO-BvPgb1.2-rWT-Cofactor Mix	BvPgb	1.2	rWT	SUMO	Cofactor Mix	39.61	0.2	4.97	PASS	0
SUMO-BvPgb1.2-rWT	SUMO-BvPgb1.2-rWT-GSSG	BvPgb	1.2	rWT	SUMO	GSSG	39.61	0.19	4.82	PASS	0
SUMO-BvPgb1.2-rWT	SUMO-BvPgb1.2-rWT-Buffer	BvPgb	1.2	rWT	SUMO	Buffer	39.61	0.16	4.01	WARNING	0
SUMO-BvPgb1.2-rWT	SUMO-BvPgb1.2-rWT-DnaK Mix	BvPgb	1.2	rWT	SUMO	DnaK Mix	39.61	0.16	4	PASS	0
FH8-BvPgb1.2-rWT	FH8-BvPgb1.2-rWT-3C protease	BvPgb	1.2	rWT	FH8	3C protease	25.32	0.08	3.08	PASS	0
SUMO-BvPgb1.2-rWT	SUMO-BvPgb1.2-rWT-TRXB1	BvPgb	1.2	rWT	SUMO	TRXB1	39.61	0.09	2.23	PASS	0
_-BvPgb1.2-C86A	_-BvPgb1.2-C86A-3C protease	BvPgb	1.2	C86A	_	3C protease	25.29	0.39	15.43	PASS	7.14
CUSF-BvPgb1.2-C86A	CUSF-BvPgb1.2-C86A-3C protease	BvPgb	1.2	C86A	CUSF	3C protease	25.29	0.3	11.89	PASS	7.07
CUSF-BvPgb1.2-C86A	CUSF-BvPgb1.2-C86A-GSSG	BvPgb	1.2	C86A	CUSF	GSSG	38	0.45	11.73	PASS	6.85
_-BvPgb1.2-C86A	_-BvPgb1.2-C86A-DnaK Mix	BvPgb	1.2	C86A	_	DnaK Mix	26.93	0.38	13.94	PASS	6.79
_-BvPgb1.2-C86A	_-BvPgb1.2-C86A-Buffer	BvPgb	1.2	C86A	_	Buffer	26.93	0.39	14.31	PASS	6.3
_-BvPgb1.2-C86A	_-BvPgb1.2-C86A-PDI/GSSG	BvPgb	1.2	C86A	_	PDI/GSSG	26.93	0.38	14.21	PASS	6.26
_-BvPgb1.2-C86A	_-BvPgb1.2-C86A-TRXB1	BvPgb	1.2	C86A	_	TRXB1	26.93	0.39	14.46	PASS	6.15
_-BvPgb1.2-C86A	_-BvPgb1.2-C86A-GSSG	BvPgb	1.2	C86A	_	GSSG	26.93	0.38	14.18	PASS	5.57
_-BvPgb1.2-C86A	_-BvPgb1.2-C86A-Zn2+	BvPgb	1.2	C86A	_	Zn2+	26.93	0.39	14.49	PASS	5.43
_-BvPgb1.2-C86A	_-BvPgb1.2-C86A-Cofactor Mix	BvPgb	1.2	C86A	_	Cofactor Mix	26.93	0.36	13.32	PASS	5.06
CUSF-BvPgb1.2-C86A	CUSF-BvPgb1.2-C86A-PDI/GSSG	BvPgb	1.2	C86A	CUSF	PDI/GSSG	38	0.44	11.67	PASS	0
TRX-BvPgb1.2-C86A	TRX-BvPgb1.2-C86A-Zn2+	BvPgb	1.2	C86A	TRX	Zn2+	39.75	0.44	10.98	PASS	0
CUSF-BvPgb1.2-C86A	CUSF-BvPgb1.2-C86A-Cofactor Mix	BvPgb	1.2	C86A	CUSF	Cofactor Mix	38	0.42	10.97	PASS	0
FH8-BvPgb1.2-C86A	FH8-BvPgb1.2-C86A-PDI/GSSG	BvPgb	1.2	C86A	FH8	PDI/GSSG	35.61	0.39	10.95	PASS	0
SNUT-BvPgb1.2-C86A	SNUT-BvPgb1.2-C86A-3C protease	BvPgb	1.2	C86A	SNUT	3C protease	25.29	0.28	10.92	PASS	0
TRX-BvPgb1.2-C86A	TRX-BvPgb1.2-C86A-PDI/GSSG	BvPgb	1.2	C86A	TRX	PDI/GSSG	39.75	0.43	10.9	PASS	0
FH8-BvPgb1.2-C86A	FH8-BvPgb1.2-C86A-GSSG	BvPgb	1.2	C86A	FH8	GSSG	35.61	0.39	10.89	PASS	0
TRX-BvPgb1.2-C86A	TRX-BvPgb1.2-C86A-3C protease	BvPgb	1.2	C86A	TRX	3C protease	25.29	0.27	10.8	PASS	0
SNUT-BvPgb1.2-C86A	SNUT-BvPgb1.2-C86A-Cofactor Mix	BvPgb	1.2	C86A	SNUT	Cofactor Mix	44.83	0.48	10.64	PASS	0
TRX-BvPgb1.2-C86A	TRX-BvPgb1.2-C86A-GSSG	BvPgb	1.2	C86A	TRX	GSSG	39.75	0.42	10.63	PASS	0
SNUT-BvPgb1.2-C86A	SNUT-BvPgb1.2-C86A-Zn2+	BvPgb	1.2	C86A	SNUT	Zn2+	44.83	0.48	10.6	PASS	0
FH8-BvPgb1.2-C86A	FH8-BvPgb1.2-C86A-Zn2+	BvPgb	1.2	C86A	FH8	Zn2+	35.61	0.38	10.56	PASS	0
TRX-BvPgb1.2-C86A	TRX-BvPgb1.2-C86A-Cofactor Mix	BvPgb	1.2	C86A	TRX	Cofactor Mix	39.75	0.42	10.54	PASS	0
CUSF-BvPgb1.2-C86A	CUSF-BvPgb1.2-C86A-TRXB1	BvPgb	1.2	C86A	CUSF	TRXB1	38	0.39	10.36	PASS	0
SNUT-BvPgb1.2-C86A	SNUT-BvPgb1.2-C86A-TRXB1	BvPgb	1.2	C86A	SNUT	TRXB1	44.83	0.46	10.31	PASS	0
SNUT-BvPgb1.2-C86A	SNUT-BvPgb1.2-C86A-GSSG	BvPgb	1.2	C86A	SNUT	GSSG	44.83	0.46	10.31	PASS	0
SUMO-BvPgb1.2-C86A	SUMO-BvPgb1.2-C86A-3C protease	BvPgb	1.2	C86A	SUMO	3C protease	25.29	0.26	10.29	PASS	0
TRX-BvPgb1.2-C86A	TRX-BvPgb1.2-C86A-TRXB1	BvPgb	1.2	C86A	TRX	TRXB1	39.75	0.41	10.24	PASS	0
ZZ-BvPgb1.2-C86A	ZZ-BvPgb1.2-C86A-TRXB1	BvPgb	1.2	C86A	ZZ	TRXB1	41.28	0.42	10.14	PASS	0
SUMO-BvPgb1.2-C86A	SUMO-BvPgb1.2-C86A-Zn2+	BvPgb	1.2	C86A	SUMO	Zn2+	39.58	0.4	10.1	PASS	0
SNUT-BvPgb1.2-C86A	SNUT-BvPgb1.2-C86A-PDI/GSSG	BvPgb	1.2	C86A	SNUT	PDI/GSSG	44.83	0.45	10.09	PASS	0
SNUT-BvPgb1.2-C86A	SNUT-BvPgb1.2-C86A-Buffer	BvPgb	1.2	C86A	SNUT	Buffer	44.83	0.45	10.08	PASS	0
P17-BvPgb1.2-C86A	P17-BvPgb1.2-C86A-3C protease	BvPgb	1.2	C86A	P17	3C protease	25.29	0.25	10	PASS	0
SUMO-BvPgb1.2-C86A	SUMO-BvPgb1.2-C86A-PDI/GSSG	BvPgb	1.2	C86A	SUMO	PDI/GSSG	39.58	0.39	9.8	PASS	0
P17-BvPgb1.2-C86A	P17-BvPgb1.2-C86A-PDI/GSSG	BvPgb	1.2	C86A	P17	PDI/GSSG	31.89	0.31	9.69	PASS	0
CUSF-BvPgb1.2-C86A	CUSF-BvPgb1.2-C86A-Buffer	BvPgb	1.2	C86A	CUSF	Buffer	38	0.37	9.66	PASS	0
ZZ-BvPgb1.2-C86A	ZZ-BvPgb1.2-C86A-PDI/GSSG	BvPgb	1.2	C86A	ZZ	PDI/GSSG	41.28	0.4	9.66	PASS	0
ZZ-BvPgb1.2-C86A	ZZ-BvPgb1.2-C86A-Buffer	BvPgb	1.2	C86A	ZZ	Buffer	41.28	0.4	9.61	PASS	0
P17-BvPgb1.2-C86A	P17-BvPgb1.2-C86A-Zn2+	BvPgb	1.2	C86A	P17	Zn2+	31.89	0.31	9.58	PASS	0
TRX-BvPgb1.2-C86A	TRX-BvPgb1.2-C86A-Buffer	BvPgb	1.2	C86A	TRX	Buffer	39.75	0.38	9.58	PASS	0
FH8-BvPgb1.2-C86A	FH8-BvPgb1.2-C86A-Cofactor Mix	BvPgb	1.2	C86A	FH8	Cofactor Mix	35.61	0.34	9.57	PASS	0
FH8-BvPgb1.2-C86A	FH8-BvPgb1.2-C86A-TRXB1	BvPgb	1.2	C86A	FH8	TRXB1	35.61	0.34	9.56	PASS	0
ZZ-BvPgb1.2-C86A	ZZ-BvPgb1.2-C86A-DnaK Mix	BvPgb	1.2	C86A	ZZ	DnaK Mix	41.28	0.39	9.47	PASS	0
SUMO-BvPgb1.2-C86A	SUMO-BvPgb1.2-C86A-TRXB1	BvPgb	1.2	C86A	SUMO	TRXB1	39.58	0.37	9.35	PASS	0
P17-BvPgb1.2-C86A	P17-BvPgb1.2-C86A-Cofactor Mix	BvPgb	1.2	C86A	P17	Cofactor Mix	31.89	0.3	9.31	PASS	0
P17-BvPgb1.2-C86A	P17-BvPgb1.2-C86A-GSSG	BvPgb	1.2	C86A	P17	GSSG	31.89	0.3	9.29	PASS	0
SUMO-BvPgb1.2-C86A	SUMO-BvPgb1.2-C86A-GSSG	BvPgb	1.2	C86A	SUMO	GSSG	39.58	0.37	9.24	PASS	0
CUSF-BvPgb1.2-C86A	CUSF-BvPgb1.2-C86A-DnaK Mix	BvPgb	1.2	C86A	CUSF	DnaK Mix	38	0.35	9.16	PASS	0
P17-BvPgb1.2-C86A	P17-BvPgb1.2-C86A-TRXB1	BvPgb	1.2	C86A	P17	TRXB1	31.89	0.29	9	PASS	0
FH8-BvPgb1.2-C86A	FH8-BvPgb1.2-C86A-Buffer	BvPgb	1.2	C86A	FH8	Buffer	35.61	0.32	8.88	PASS	0
SNUT-BvPgb1.2-C86A	SNUT-BvPgb1.2-C86A-DnaK Mix	BvPgb	1.2	C86A	SNUT	DnaK Mix	44.83	0.4	8.87	PASS	0
FH8-BvPgb1.2-C86A	FH8-BvPgb1.2-C86A-DnaK Mix	BvPgb	1.2	C86A	FH8	DnaK Mix	35.61	0.31	8.74	PASS	0
ZZ-BvPgb1.2-C86A	ZZ-BvPgb1.2-C86A-GSSG	BvPgb	1.2	C86A	ZZ	GSSG	41.28	0.36	8.66	PASS	0
TRX-BvPgb1.2-C86A	TRX-BvPgb1.2-C86A-DnaK Mix	BvPgb	1.2	C86A	TRX	DnaK Mix	39.75	0.34	8.56	PASS	0
SUMO-BvPgb1.2-C86A	SUMO-BvPgb1.2-C86A-Buffer	BvPgb	1.2	C86A	SUMO	Buffer	39.58	0.33	8.43	PASS	0
ZZ-BvPgb1.2-C86A	ZZ-BvPgb1.2-C86A-Cofactor Mix	BvPgb	1.2	C86A	ZZ	Cofactor Mix	41.28	0.35	8.4	PASS	0
SUMO-BvPgb1.2-C86A	SUMO-BvPgb1.2-C86A-DnaK Mix	BvPgb	1.2	C86A	SUMO	DnaK Mix	39.58	0.32	8.17	PASS	0
P17-BvPgb1.2-C86A	P17-BvPgb1.2-C86A-DnaK Mix	BvPgb	1.2	C86A	P17	DnaK Mix	31.89	0.24	7.57	PASS	0
P17-BvPgb1.2-C86A	P17-BvPgb1.2-C86A-Buffer	BvPgb	1.2	C86A	P17	Buffer	31.89	0.22	6.96	PASS	0
SUMO-BvPgb1.2-C86A	SUMO-BvPgb1.2-C86A-Cofactor Mix	BvPgb	1.2	C86A	SUMO	Cofactor Mix	39.58	0.24	5.95	PASS	0
CUSF-BvPgb1.2-C86A	CUSF-BvPgb1.2-C86A-Zn2+	BvPgb	1.2	C86A	CUSF	Zn2+	38	0.18	4.65	PASS	0
ZZ-BvPgb1.2-C86A	ZZ-BvPgb1.2-C86A-Zn2+	BvPgb	1.2	C86A	ZZ	Zn2+	41.28	0.19	4.5	PASS	0
ZZ-BvPgb1.2-C86A	ZZ-BvPgb1.2-C86A-3C protease	BvPgb	1.2	C86A	ZZ	3C protease	25.29	0.05	1.87	PASS	0
FH8-BvPgb1.2-C86A	FH8-BvPgb1.2-C86A-3C protease	BvPgb	1.2	C86A	FH8	3C protease	25.29	0.01	0.43	WARNING	0
